# Supplementary material for: Developing and Evaluating Digital Public Health Interventions Using the Digital Public Health Framework DigiPHrame: A Framework Development Study
Source: J Med Internet Res. 2024 Sep 12;26:e54269. doi: 10.2196/54269 (PMC11427851; doi:10.2196/54269)
Supplement: Multimedia Appendix 1 [file jmir_v26i1e54269_app1.xlsx]

## Sheet: 工作表1
	syntax	hits	time
PubMed
	("Digital Public Health"[Title/Abstract] OR "Public Health"[Title/Abstract] OR "health promot*"[Title/Abstract] OR "prevention"[Title/Abstract] OR "Digital Health"[Title/Abstract] OR "Digital Healthcare"[Title/Abstract] OR "eHealth"[Title/Abstract] OR "e-Health"[Title/Abstract] OR "mHealth"[Title/Abstract] OR "m-Health"[Title/Abstract] OR "mobile health"[Title/Abstract] OR "Telehealth"[Title/Abst…	3009	03:45:37
Scopus
	( TITLE-ABS ( "Digital Public Health" OR "Public Health" OR "health promot*" OR "prevention" OR "Digital Health" OR "Digital Healthcare" OR "eHealth" OR "e-Health" OR "mHealth" OR "m-Health" OR "mobile health" OR "Telehealth" OR "Telemedicine" OR "Telecare" OR "Telemonitoring" OR "Health App" OR "Health Apps" OR "Medical App" OR "Medical Apps" ) ) AND ( TITLE ( "evaluat*" OR "assess*" OR "apprais…	3557
APA PsycInfo 1967 to April Week 1 2022 via OVID
1	(Digital Public Health or Public Health or health promot* or prevention or Digital Health or Digital Healthcare or eHealth or e-Health or mHealth or m-Health or mobile health or Telehealth or Telemedicine or Telecare or Telemonitoring or Health App or Health Apps or Medical App or Medical Apps).ab,ti.	187504
2	exp Telemedicine/	10912
3	1 or 2	194010
4	(evaluat* or assess* or apprais* or develop* or monitor* or implement* or evidence-based).ti.	421435
5	(Framework or Frameworks or Guideline or Guidelines or Guidance or Guidances).ti.	31261
6	3 and 4 and 5	583
CINAHLvia EBSCOhost Research Databases
1	TI ( "Digital Public Health" or "Public Health" or "health promot*" or "prevention" or "Digital Health" or "Digital Healthcare" or "eHealth" or "e-Health" or "mHealth" or "m-Health" or "mobile health" or "Telehealth" or "Telemedicine" or "Telecare" or "Telemonitoring" or "Health App" or "Health Apps" or "Medical App" or "Medical Apps" ) OR AB ( "Digital Public Health" or "Public Health" or "healt…	346578
2	MH "Telemedicine+"	17954
3	S1 OR S2	355806
4	TI (evaluat* or assess* or apprais* or develop* or monitor* or implement* or "evidence-based")	527543
5	TI (Framework or Frameworks or Guideline or Guidelines or Guidance or Guidances)	73024
6	S3 AND S4 AND S5	1511
IEEE Xplore
	("Document Title":"evaluat*" OR "assess*" OR "apprais*" OR "develop*" OR "monitor*" OR "implement*" OR "evidence-based")	94836
	("Document Title":"Framework*" OR "Document Title":"Guideline*" OR "Document Title":"Guidance*")	58343
	("Mesh_Terms":Telemedicine)	908
	("Mesh_Terms":public health)	51
	("Mesh_Terms":Health)	1113
	("Document Title":Health OR "Document Title":Prevention) OR ("Mesh_Terms":Health OR "Mesh_Terms":Public Health OR "Mesh_Terms":Telemedicine)	19209
	((("Document Title":Health OR "Document Title":Prevention) OR ("Mesh_Terms":Health OR "Mesh_Terms":Public Health OR "Mesh_Terms":Telemedicine)) AND ("Document Title":"evaluat*" OR "assess*" OR "apprais*" OR "develop*" OR "monitor*" OR "implement*" OR "evidence-based") AND ("Document Title":"Framework" OR "Document Title":"Document Title":"Guideline" OR "Document Title":"Document Title":"Guidance"…	351
